# Supplementary material for: Data Mining of Polymer Phase Transitions upon Temperature Changes by Small and Wide-Angle X-ray Scattering Combined with Raman Spectroscopy
Source: Polymers (Basel). 2021 Nov 30;13(23):4203. doi: 10.3390/polym13234203 (PMC8659756; doi:10.3390/polym13234203)
Supplement: Supplementary file 1 [file polymers-13-04203-s001.zip]

Archive with 1 entries (1 files):
- polymers-1458601-supplementary.pdf
